# Supplementary material for: Systematic analysis and mechanistic investigation of cardiac adverse events associated with antibody–drug conjugates using FAERS database
Source: Int J Surg. 2025 Sep 2;112(1):1436–47. doi: 10.1097/JS9.0000000000003314 (PMC12825936; doi:10.1097/JS9.0000000000003314)
Supplement: Supplementary file 1 [file js9-112-1436-001.xlsx]

## Sheet: Sheet1
Supplementary Table 1. ROR information and case number of cardiac adverse events in ADC users from FAERS database
Cardiac Adverse Event (PT)	ROR	Upper limit of 95%CI	Lower limit of 95%CI	p value	Freq
Cardiotoxicity	30.9871	34.3611	27.9444	<0.05	406
Cardiac failure	3.17886	3.54075	2.85397	<0.05	336
Tachycardia	1.47161	1.71364	1.26376	<0.05	167
Cardiac disorder	1.38884	1.62099	1.18994	<0.05	162
Cardiac dysfunction	17.9952	21.3142	15.193	<0.05	144
Left ventricular dysfunction	16.1	19.1637	13.5262	<0.05	135
Pericardial effusion	3.71946	4.49439	3.07815	<0.05	109
Cardiomyopathy	5.53355	6.85259	4.46841	<0.05	86
Mitral valve incompetence	7.81675	9.75272	6.26509	<0.05	81
Cardiac failure congestive	1.33419	1.68208	1.05825	<0.05	72
Angina pectoris	1.76886	2.31194	1.35334	<0.05	54
Ventricular hypokinesia	11.548	15.5721	8.56382	<0.05	45
Cardiac failure chronic	4.16541	5.90769	2.93696	<0.05	32
Tricuspid valve incompetence	4.36484	6.26275	3.04209	<0.05	30
Ventricular extrasystoles	2.73633	3.94576	1.89761	<0.05	29
Sinus tachycardia	1.76769	2.54718	1.22673	<0.05	29
Cardiovascular disorder	1.7913	2.61578	1.22669	<0.05	27
Diastolic dysfunction	6.73412	10.0194	4.52606	<0.05	25
Supraventricular tachycardia	2.24689	3.38764	1.49027	<0.05	23
Aortic valve incompetence	5.69718	8.69426	3.73325	<0.05	22
Left ventricular failure	4.97175	7.74043	3.1934	<0.05	20
Dilated cardiomyopathy	2.77002	4.46789	1.71737	<0.05	17
Myocardial ischaemia	1.88385	3.08088	1.1519	<0.05	16
Ventricular arrhythmia	2.44553	4.22314	1.41615	<0.05	13
Bundle branch block left	2.86181	4.94425	1.65646	<0.05	13
Right ventricular dysfunction	7.64984	13.2851	4.40495	<0.05	13
Myocardial injury	4.98949	8.6401	2.88133	<0.05	13
Cardiac tamponade	2.13215	3.68071	1.2351	<0.05	13
Systolic dysfunction	6.31327	11.197	3.55966	<0.05	12
Left atrial enlargement	11.825	21.1021	6.62638	<0.05	12
Arteriosclerosis coronary artery	2.10136	3.70921	1.19048	<0.05	12
Mitral valve prolapse	9.35457	17.0797	5.1235	<0.05	11
Ventricular dysfunction	5.47396	9.94909	3.01176	<0.05	11
Tachyarrhythmia	3.73967	6.98308	2.00272	<0.05	10
Supraventricular extrasystoles	2.55657	5.1306	1.27394	<0.05	8
Left ventricular enlargement	12.4156	26.525	5.81138	<0.05	7
Left ventricular dilatation	5.99369	12.6852	2.83199	<0.05	7
Myopericarditis	8.86825	18.8484	4.17254	<0.05	7
Atrial thrombosis	2.65093	5.92609	1.18585	<0.05	6
Ventricular dyssynchrony	29.7972	69.4951	12.776	<0.05	6
Cardiac hypertrophy	3.97923	9.62773	1.64465	<0.05	5
Toxic cardiomyopathy	10.987	26.9089	4.48602	<0.05	5
Dilatation ventricular	7.05413	17.1593	2.89993	<0.05	5
Cardiac aneurysm	4.35621	10.5468	1.79928	<0.05	5
Cardiac ventricular thrombosis	3.08834	7.46058	1.27844	<0.05	5
Ventricular remodelling	59.1208	156.793	22.2922	<0.05	5
Ventricular hypertrophy	3.62484	9.72753	1.35075	<0.05	4
Aortic valve sclerosis	7.35713	19.8878	2.72164	<0.05	4
