# Supplementary material for: Systematic analysis and mechanistic investigation of cardiac adverse events associated with antibody–drug conjugates using FAERS database
Source: Int J Surg. 2025 Sep 2;112(1):1436–47. doi: 10.1097/JS9.0000000000003314 (PMC12825936; doi:10.1097/JS9.0000000000003314)
Supplement: Supplementary file 5 [file js9-112-1436-005.xlsx]

## Sheet: common_pt
Supplementary Table 2. Common and Cancer-specific cardiac adverse events in ADC users from FAERS database
Cardiac Adverse Event (PT)	Category
Cardiotoxicity	all cancers
Tachycardia	all cancers
Cardiac dysfunction	all cancers
Myocardial infarction	all cancers
Cardiac disorder	all cancers
Ventricular hypokinesia	all cancers
Atrial fibrillation	all cancers
Angina pectoris	all cancers
Cardiac failure congestive	all cancers
Cardiac failure	all cancers
Mitral valve incompetence	all cancers
Tachyarrhythmia	breast-cancer-specific
Dilated cardiomyopathy	breast-cancer-specific
Pericarditis	breast-cancer-specific
Hypertensive heart disease	breast-cancer-specific
Ventricular hyperkinesia	breast-cancer-specific
Cardiac failure acute	breast-cancer-specific
Pulmonary valve incompetence	breast-cancer-specific
Sinus arrhythmia	breast-cancer-specific
Systolic dysfunction	breast-cancer-specific
Ventricular flutter	breast-cancer-specific
Cardiogenic shock	breast-cancer-specific
Right ventricular dysfunction	breast-cancer-specific
Ventricular dyskinesia	breast-cancer-specific
Junctional ectopic tachycardia	breast-cancer-specific
Mitral valve sclerosis	breast-cancer-specific
Arteriospasm coronary	breast-cancer-specific
Bundle branch block right	breast-cancer-specific
Ventricular compliance decreased	breast-cancer-specific
Extrasystoles	breast-cancer-specific
Cardiac hypertrophy	breast-cancer-specific
Left ventricular hypertrophy	breast-cancer-specific
Pericardial haemorrhage	breast-cancer-specific
Cardiomegaly	breast-cancer-specific
Toxic cardiomyopathy	breast-cancer-specific
Myocardial injury	breast-cancer-specific
Acute left ventricular failure	breast-cancer-specific
Torsade de pointes	breast-cancer-specific
Cardiovascular insufficiency	breast-cancer-specific
Dilatation ventricular	breast-cancer-specific
Long qt syndrome	breast-cancer-specific
Tachycardia induced cardiomyopathy	breast-cancer-specific
Aortic valve calcification	breast-cancer-specific
Cardiac sarcoidosis	breast-cancer-specific
Eosinophilic myocarditis	breast-cancer-specific
Ischaemic cardiomyopathy	breast-cancer-specific
Myocardial calcification	breast-cancer-specific
Cardiac aneurysm	breast-cancer-specific
Cardiomyopathy acute	breast-cancer-specific
Cardiac ventricular thrombosis	breast-cancer-specific
Tricuspid valve disease	breast-cancer-specific
Postural orthostatic tachycardia syndrome	breast-cancer-specific
Ventricular dysfunction	breast-cancer-specific
Cardiac steatosis	breast-cancer-specific
Cardiac septal hypertrophy	breast-cancer-specific
Ventricular remodelling	breast-cancer-specific
Cardiac valve sclerosis	breast-cancer-specific
Dilatation atrial	breast-cancer-specific
Cardiac ventricular disorder	breast-cancer-specific
Hypertensive cardiomyopathy	breast-cancer-specific
Aortic valve disease	breast-cancer-specific
Right ventricular enlargement	breast-cancer-specific
Heart valve stenosis	breast-cancer-specific
Cardiopulmonary failure	breast-cancer-specific
Myopericarditis	breast-cancer-specific
Cardiovascular symptom	breast-cancer-specific
Postinfarction angina	breast-cancer-specific
Cardiac contractility decreased	breast-cancer-specific
Myocardial necrosis	breast-cancer-specific
Cardiac fibrillation	breast-cancer-specific
Intracardiac thrombus	breast-cancer-specific
Mitral valve calcification	breast-cancer-specific
Mitral valve thickening	breast-cancer-specific
Aortic valve stenosis	breast-cancer-specific
Myocardial oedema	breast-cancer-specific
Paroxysmal arrhythmia	breast-cancer-specific
Arrhythmia supraventricular	breast-cancer-specific
Wolff-parkinson-white syndrome	breast-cancer-specific
Cardiac discomfort	breast-cancer-specific
Chronic myocarditis	gastric-cancer-specific
Kounis syndrome	gastric-cancer-specific
Sinus node dysfunction	gastric-cancer-specific
